# Supplementary material for: Decision level scheme for fusing multiomics and histology slide images using deep neural network for tumor prognosis prediction
Source: Sci Rep. 2025 Jul 15;15:25479. doi: 10.1038/s41598-025-09869-0 (PMC12264071; doi:10.1038/s41598-025-09869-0)
Supplement: Supplementary file 1 — Supplementary Material 1 [file 41598_2025_9869_MOESM1_ESM.xlsx]

## Sheet: BRCA
ID	fusion_net.pred	status	realtime	age	gender	stage	grade
TCGA-A1-A0SP	-0.778136	0	19	40	female	--	--
TCGA-E2-A10E	-0.694717	0	13	64	female	Stage IIA	--
TCGA-AR-A2LE	-0.505908	0	130	69	female	Stage I	--
TCGA-AN-A0XP	-0.641507	0	0	69	female	Stage IIIA	--
TCGA-GM-A3XN	0.946591	0	54	44	female	Stage IIIA	--
TCGA-A7-A4SF	0.576003	0	12	54	female	Stage IIA	--
TCGA-EW-A1P8	-0.365131	1	7	58	female	Stage IIIC	--
TCGA-A1-A0SP	0.775005	0	19	40	female	--	--
TCGA-A1-A0SM	-1.29586	0	8	77	male	Stage IIA	--
TCGA-A2-A1FV	0.411574	0	15	74	female	Stage IIB	--
TCGA-A7-A4SF	-0.0337415	0	12	54	female	Stage IIA	--
TCGA-A8-A0AD	0.56189	0	38	83	female	Stage I	--
TCGA-A7-A13E	-0.763765	0	9	62	female	--	--
TCGA-A1-A0SB	1.43939	0	8	70	female	Stage I	--
TCGA-A7-A4SF	-0.371009	0	12	54	female	Stage IIA	--
TCGA-C8-A1HL	0.778012	0	0	38	female	--	--
TCGA-A1-A0SH	-0.298301	0	47	39	female	Stage IIA	--
TCGA-E2-A10E	0.256397	0	13	64	female	Stage IIA	--
TCGA-A1-A0SK	2.8513	1	32	54	female	Stage IIA	--
TCGA-A1-A0SM	0.302098	0	8	77	male	Stage IIA	--
TCGA-A1-A0SH	-0.95884	0	47	39	female	Stage IIA	--
TCGA-A8-A0AD	-0.666889	0	38	83	female	Stage I	--
TCGA-D8-A1JM	0.31744	0	7	59	female	Stage IIB	--
TCGA-BH-A1EO	-0.589292	1	93	68	female	Stage IIA	--
TCGA-D8-A1XS	0.284671	0	1	48	male	Stage IIIC	--
TCGA-A8-A0AD	-0.265272	0	38	83	female	Stage I	--
TCGA-D8-A27V	0.515251	0	2	62	female	Stage IIA	--
TCGA-A1-A0SQ	-0.418803	0	18	45	female	Stage IIB	--
TCGA-D8-A27V	0.584843	0	2	62	female	Stage IIA	--
TCGA-A2-A0CT	-0.134302	0	63	71	female	Stage IIA	--
TCGA-D8-A1J9	-0.838277	0	8	48	female	Stage IA	--
TCGA-AR-A5QP	-0.962181	0	14	54	female	Stage IIB	--
TCGA-E9-A1RE	0.279236	0	1	74	female	Stage IIIA	--
TCGA-A1-A0SP	1.00109	0	19	40	female	--	--
TCGA-A1-A0SI	0.851378	0	21	52	female	Stage IIB	--
TCGA-E9-A248	0.497681	0	0	51	female	Stage IIA	--
TCGA-A7-A13E	1.42559	0	9	62	female	--	--
TCGA-A7-A13E	-0.58449	0	9	62	female	--	--
TCGA-A1-A0SK	2.91321	1	32	54	female	Stage IIA	--
TCGA-GM-A3XN	0.784428	0	54	44	female	Stage IIIA	--
TCGA-A1-A0SI	-0.183047	0	21	52	female	Stage IIB	--
TCGA-A1-A0SE	-0.829834	0	44	56	female	Stage I	--
TCGA-D8-A1J9	0.249634	0	8	48	female	Stage IA	--
TCGA-A2-A0CK	-1.7297	0	127	60	female	Stage IIIA	--
TCGA-E2-A1LL	0.0285997	0	33	73	female	--	--
TCGA-AO-A12E	-0.269945	0	58	51	female	Stage IIB	--
TCGA-BH-A0HK	0.272124	0	5	81	female	Stage IIB	--
TCGA-AR-A24U	1.29591	0	54	47	female	Stage IIA	--
TCGA-AR-A2LE	-0.701464	0	130	69	female	Stage I	--
TCGA-A2-A1FV	0.052752	0	15	74	female	Stage IIB	--
TCGA-B6-A0WT	-0.204117	0	179	61	female	--	--
TCGA-A1-A0SF	-0.75488	0	48	54	female	Stage IIA	--
TCGA-A2-A3XY	0.0335021	0	26	49	female	--	--
TCGA-AN-A0XP	-0.443261	0	0	69	female	Stage IIIA	--
TCGA-BH-A0HK	0.170426	0	5	81	female	Stage IIB	--
TCGA-AR-A24K	0.282578	0	51	46	female	Stage IIA	--
TCGA-BH-A0E2	-0.202161	0	12	49	female	Stage IIIA	--
TCGA-BH-A0HK	-0.386797	0	5	81	female	Stage IIB	--
TCGA-E9-A248	-0.0805125	0	0	51	female	Stage IIA	--
TCGA-A1-A0SE	-0.401088	0	44	56	female	Stage I	--
TCGA-A1-A0SM	-0.172299	0	8	77	male	Stage IIA	--
TCGA-E2-A1LL	0.950748	0	33	73	female	--	--
TCGA-AC-A2FO	-0.0794895	0	51	65	female	Stage IIB	--
TCGA-A2-A3XZ	0.996405	0	32	46	female	Stage I	--
TCGA-D8-A1J9	-0.600902	0	8	48	female	Stage IA	--
TCGA-BH-A1EO	0.468693	1	93	68	female	Stage IIA	--
TCGA-BH-A0HK	-1.26655	0	5	81	female	Stage IIB	--
TCGA-A1-A0SQ	0.0835881	0	18	45	female	Stage IIB	--
TCGA-B6-A0WT	-0.429888	0	179	61	female	--	--
TCGA-E2-A10E	-0.232969	0	13	64	female	Stage IIA	--
TCGA-A7-A4SF	-0.265743	0	12	54	female	Stage IIA	--
TCGA-A2-A0CO	-1.66578	0	113	85	female	Stage IIB	--
TCGA-EW-A1P8	0.622298	1	7	58	female	Stage IIIC	--
TCGA-A2-A1FV	0.466831	0	15	74	female	Stage IIB	--
TCGA-AR-A2LE	0.188354	0	130	69	female	Stage I	--
TCGA-BH-A1EO	-0.182822	1	93	68	female	Stage IIA	--
TCGA-AR-A24K	-1.24829	0	51	46	female	Stage IIA	--
TCGA-C8-A1HL	0.255564	0	0	38	female	--	--
TCGA-A2-A25D	-0.499755	0	8	89	female	Stage IIIC	--
TCGA-D8-A1XC	-0.370668	0	2	85	female	--	--
TCGA-E9-A54Y	-0.748815	0	0	63	female	Stage IIIA	--
TCGA-A2-A0YD	-0.531768	0	18	63	female	Stage IIB	--
TCGA-A2-A3XS	0.408761	1	34	62	female	Stage IIIA	--
TCGA-AC-A3W7	0.264709	0	6	66	female	Stage IIB	--
TCGA-AO-A0JF	-0.108837	0	11	68	female	Stage IIA	--
TCGA-A1-A0SE	-0.788923	0	44	56	female	Stage I	--
TCGA-E2-A1IO	-0.0658033	0	16	37	female	Stage I	--
TCGA-A2-A0CK	-0.939769	0	127	60	female	Stage IIIA	--
TCGA-E9-A54Y	-1.42598	0	0	63	female	Stage IIIA	--
TCGA-AR-A5QP	-0.226556	0	14	54	female	Stage IIB	--
TCGA-A1-A0SK	2.92876	1	32	54	female	Stage IIA	--
TCGA-AO-A0JF	-0.719879	0	11	68	female	Stage IIA	--
TCGA-A2-A3XZ	-0.540865	0	32	46	female	Stage I	--
TCGA-A1-A0SN	-0.162717	0	39	50	female	Stage IIA	--
TCGA-EW-A1P8	0.0222595	1	7	58	female	Stage IIIC	--
TCGA-E9-A248	1.39706	0	0	51	female	Stage IIA	--
TCGA-A2-A0YD	-0.436778	0	18	63	female	Stage IIB	--
TCGA-E2-A10E	-0.422261	0	13	64	female	Stage IIA	--
TCGA-A1-A0SE	-0.624636	0	44	56	female	Stage I	--
TCGA-AR-A24U	-0.370079	0	54	47	female	Stage IIA	--
TCGA-EW-A1P8	1.57885	1	7	58	female	Stage IIIC	--
TCGA-BH-A0HK	-0.180607	0	5	81	female	Stage IIB	--
TCGA-OL-A5DA	-0.96189	0	45	61	female	Stage IIA	--
TCGA-A2-A3XS	0.470381	1	34	62	female	Stage IIIA	--
TCGA-AR-A24U	-0.141232	0	54	47	female	Stage IIA	--
TCGA-AR-A24U	1.24971	0	54	47	female	Stage IIA	--
TCGA-E9-A248	-0.492256	0	0	51	female	Stage IIA	--
TCGA-C8-A275	0.385576	0	0	56	female	Stage IIA	--
TCGA-GM-A3XN	-0.150421	0	54	44	female	Stage IIIA	--
TCGA-AR-A24U	-0.119306	0	54	47	female	Stage IIA	--
TCGA-EW-A1J6	-0.585991	0	19	70	female	Stage I	--
TCGA-A2-A0SW	0.353653	1	45	82	female	Stage IV	--
TCGA-A2-A0YD	-0.210176	0	18	63	female	Stage IIB	--
TCGA-A2-A0SW	-0.866055	1	45	82	female	Stage IV	--
TCGA-C8-A275	0.663092	0	0	56	female	Stage IIA	--
TCGA-D8-A1XS	0.751448	0	1	48	male	Stage IIIC	--
TCGA-A2-A0EN	-2.17742	0	136	70	female	Stage IIA	--
TCGA-A2-A0CK	-1.54003	0	127	60	female	Stage IIIA	--
TCGA-A1-A0SK	2.84903	1	32	54	female	Stage IIA	--
TCGA-A2-A0CO	-1.44328	0	113	85	female	Stage IIB	--
TCGA-E9-A248	-0.540063	0	0	51	female	Stage IIA	--
TCGA-A2-A3XZ	1.29628	0	32	46	female	Stage I	--
TCGA-BH-A1EO	0.39107	1	93	68	female	Stage IIA	--
TCGA-A7-A13E	-0.0555248	0	9	62	female	--	--
TCGA-A2-A3XZ	-0.289742	0	32	46	female	Stage I	--
TCGA-E2-A1LL	-0.273872	0	33	73	female	--	--
TCGA-EW-A1P8	0.535778	1	7	58	female	Stage IIIC	--
TCGA-D8-A1JM	0.362789	0	7	59	female	Stage IIB	--
TCGA-C8-A1HL	0.128755	0	0	38	female	--	--
TCGA-AO-A12E	-0.809062	0	58	51	female	Stage IIB	--
TCGA-A2-A0CO	-1.7534	0	113	85	female	Stage IIB	--
TCGA-A2-A0SW	0.901619	1	45	82	female	Stage IV	--
TCGA-A2-A3XY	-0.900318	0	26	49	female	--	--
TCGA-A1-A0SK	2.87139	1	32	54	female	Stage IIA	--
TCGA-D8-A1J9	0.615453	0	8	48	female	Stage IA	--
TCGA-A7-A4SF	-0.800606	0	12	54	female	Stage IIA	--
TCGA-EW-A1P8	0.85942	1	7	58	female	Stage IIIC	--
TCGA-A1-A0SM	-0.677213	0	8	77	male	Stage IIA	--
TCGA-A2-A3XY	0.188732	0	26	49	female	--	--
TCGA-A2-A3XS	0.406777	1	34	62	female	Stage IIIA	--
TCGA-A2-A0SW	1.27007	1	45	82	female	Stage IV	--
TCGA-A2-A1FV	0.020201	0	15	74	female	Stage IIB	--
TCGA-OL-A5DA	-0.120789	0	45	61	female	Stage IIA	--
TCGA-AC-A3W7	-1.02623	0	6	66	female	Stage IIB	--
TCGA-EW-A1P8	1.72113	1	7	58	female	Stage IIIC	--
TCGA-EW-A1J6	-0.373988	0	19	70	female	Stage I	--
TCGA-A2-A3XZ	0.947252	0	32	46	female	Stage I	--
TCGA-BH-A0DG	0.2202	0	23	30	female	Stage IIA	--
TCGA-D8-A1XC	-0.0568388	0	2	85	female	--	--
TCGA-D8-A1J9	-0.845723	0	8	48	female	Stage IA	--
TCGA-A1-A0SH	-0.200549	0	47	39	female	Stage IIA	--
TCGA-AR-A2LE	0.65156	0	130	69	female	Stage I	--
TCGA-E2-A9RU	-1.01213	0	9	89	female	Stage IIIC	--
TCGA-A2-A1FV	-0.486637	0	15	74	female	Stage IIB	--
TCGA-A2-A3XZ	-1.01274	0	32	46	female	Stage I	--
TCGA-AR-A1AO	0.512748	0	44	47	female	Stage IIA	--
TCGA-A2-A25D	-0.156735	0	8	89	female	Stage IIIC	--
TCGA-A2-A0YD	0.264056	0	18	63	female	Stage IIB	--
TCGA-A1-A0SE	-0.249001	0	44	56	female	Stage I	--
TCGA-AC-A6IW	0.774361	0	0	73	female	Stage IIA	--
TCGA-A1-A0SI	-0.193905	0	21	52	female	Stage IIB	--
TCGA-AR-A24K	-0.379208	0	51	46	female	Stage IIA	--
TCGA-A1-A0SH	-1.0903	0	47	39	female	Stage IIA	--
TCGA-BH-A1EO	-0.173212	1	93	68	female	Stage IIA	--
TCGA-AN-A0XP	-0.606279	0	0	69	female	Stage IIIA	--
TCGA-A7-A4SF	0.131123	0	12	54	female	Stage IIA	--
TCGA-EW-A3U0	-1.15769	0	7	61	female	Stage IIIA	--
TCGA-A2-A0CO	-1.27881	0	113	85	female	Stage IIB	--
TCGA-EW-A1P8	0.541705	1	7	58	female	Stage IIIC	--
TCGA-E2-A1B5	-0.719763	0	25	46	female	Stage IIA	--
TCGA-E9-A248	-0.116637	0	0	51	female	Stage IIA	--
TCGA-A7-A13E	0.597002	0	9	62	female	--	--
TCGA-A2-A3XS	0.563951	1	34	62	female	Stage IIIA	--
TCGA-E9-A1RE	-1.1445	0	1	74	female	Stage IIIA	--
TCGA-A2-A04R	-2.33171	0	78	36	female	Stage IA	--
TCGA-GM-A3XN	-0.109264	0	54	44	female	Stage IIIA	--
TCGA-A1-A0SK	2.90742	1	32	54	female	Stage IIA	--
TCGA-C8-A275	0.395965	0	0	56	female	Stage IIA	--
TCGA-A1-A0SN	-0.903707	0	39	50	female	Stage IIA	--
TCGA-OL-A5DA	-1.0177	0	45	61	female	Stage IIA	--
TCGA-B6-A0WT	0.16981	0	179	61	female	--	--
TCGA-E9-A54Y	-1.14696	0	0	63	female	Stage IIIA	--
TCGA-A1-A0SF	-0.355925	0	48	54	female	Stage IIA	--
TCGA-A1-A0SH	-0.56438	0	47	39	female	Stage IIA	--
TCGA-BH-A0DG	-0.16586	0	23	30	female	Stage IIA	--
TCGA-GM-A3XN	0.462749	0	54	44	female	Stage IIIA	--
TCGA-D8-A1XC	-0.0251837	0	2	85	female	--	--
TCGA-A1-A0SQ	-0.540267	0	18	45	female	Stage IIB	--
TCGA-A1-A0SH	-0.0773106	0	47	39	female	Stage IIA	--
TCGA-A2-A3XS	-0.210726	1	34	62	female	Stage IIIA	--
TCGA-OL-A5DA	-1.24292	0	45	61	female	Stage IIA	--
TCGA-BH-A0B8	0.420479	0	52	64	female	Stage I	--
TCGA-OL-A5DA	-0.426585	0	45	61	female	Stage IIA	--
TCGA-D8-A1JM	-0.240191	0	7	59	female	Stage IIB	--
TCGA-E9-A248	-0.175975	0	0	51	female	Stage IIA	--
TCGA-A2-A04R	-1.31149	0	78	36	female	Stage IA	--
TCGA-OL-A5DA	0.0350447	0	45	61	female	Stage IIA	--
TCGA-AC-A3W7	-0.696053	0	6	66	female	Stage IIB	--
TCGA-AC-A2FO	0.167992	0	51	65	female	Stage IIB	--
TCGA-E9-A54Y	-0.390242	0	0	63	female	Stage IIIA	--
TCGA-A8-A0AD	-0.980323	0	38	83	female	Stage I	--
TCGA-A1-A0SN	-1.76558	0	39	50	female	Stage IIA	--
TCGA-BH-A0E2	-0.0752444	0	12	49	female	Stage IIIA	--
TCGA-A2-A3XY	1.25355	0	26	49	female	--	--
TCGA-E2-A1LL	-0.333332	0	33	73	female	--	--
TCGA-AN-A0XP	0.0736227	0	0	69	female	Stage IIIA	--
TCGA-A2-A0YD	-0.214975	0	18	63	female	Stage IIB	--
TCGA-AR-A0TR	-0.129806	1	5	68	female	Stage IIB	--
TCGA-A1-A0SN	-1.62939	0	39	50	female	Stage IIA	--
TCGA-A2-A0CO	-1.70918	0	113	85	female	Stage IIB	--
TCGA-A1-A0SM	-0.414239	0	8	77	male	Stage IIA	--
TCGA-GM-A3XN	0.0632052	0	54	44	female	Stage IIIA	--
TCGA-A2-A0CT	-1.35543	0	63	71	female	Stage IIA	--
TCGA-A2-A0YD	-0.28002	0	18	63	female	Stage IIB	--
TCGA-C8-A275	0.745834	0	0	56	female	Stage IIA	--
TCGA-AR-A1AO	0.918871	0	44	47	female	Stage IIA	--
TCGA-C8-A275	-0.84807	0	0	56	female	Stage IIA	--
TCGA-E9-A248	-1.22951	0	0	51	female	Stage IIA	--
TCGA-A1-A0SQ	-0.229245	0	18	45	female	Stage IIB	--
TCGA-OL-A5DA	0.213332	0	45	61	female	Stage IIA	--
TCGA-A1-A0SF	-1.1094	0	48	54	female	Stage IIA	--
TCGA-A2-A25D	-0.327981	0	8	89	female	Stage IIIC	--
TCGA-AR-A5QP	0.557083	0	14	54	female	Stage IIB	--
TCGA-AR-A1AO	-0.0392251	0	44	47	female	Stage IIA	--
TCGA-A8-A0AD	0.73858	0	38	83	female	Stage I	--
TCGA-D8-A1XC	-0.257269	0	2	85	female	--	--
TCGA-AR-A1AO	0.413957	0	44	47	female	Stage IIA	--
TCGA-D8-A1JM	-0.098917	0	7	59	female	Stage IIB	--
TCGA-A7-A4SF	0.651261	0	12	54	female	Stage IIA	--
TCGA-BH-A1EO	0.680205	1	93	68	female	Stage IIA	--
TCGA-A2-A25D	1.02954	0	8	89	female	Stage IIIC	--
TCGA-D8-A1XS	-0.168864	0	1	48	male	Stage IIIC	--
TCGA-D8-A27V	0.376713	0	2	62	female	Stage IIA	--
TCGA-AR-A2LE	0.113796	0	130	69	female	Stage I	--
TCGA-EW-A1P8	1.12067	1	7	58	female	Stage IIIC	--
TCGA-A1-A0SI	-0.698946	0	21	52	female	Stage IIB	--
TCGA-5L-AAT0	-0.329081	0	49	42	female	--	--
TCGA-A2-A0CK	-1.12125	0	127	60	female	Stage IIIA	--
TCGA-D8-A27V	0.893031	0	2	62	female	Stage IIA	--
TCGA-A2-A25D	-0.179146	0	8	89	female	Stage IIIC	--
TCGA-AC-A6IW	1.4561	0	0	73	female	Stage IIA	--
TCGA-AO-A0JF	-0.255541	0	11	68	female	Stage IIA	--
TCGA-BH-A1EO	0.732863	1	93	68	female	Stage IIA	--
TCGA-D8-A1XS	0.288955	0	1	48	male	Stage IIIC	--
TCGA-A1-A0SQ	-0.0868094	0	18	45	female	Stage IIB	--
TCGA-BH-A0DG	0.410778	0	23	30	female	Stage IIA	--
TCGA-BH-A1EO	0.794924	1	93	68	female	Stage IIA	--
TCGA-A2-A25D	-0.11566	0	8	89	female	Stage IIIC	--
TCGA-A1-A0SI	-0.16698	0	21	52	female	Stage IIB	--
TCGA-BH-A201	0.961233	0	7	64	female	Stage IA	--
TCGA-A2-A25D	0.268656	0	8	89	female	Stage IIIC	--
TCGA-AC-A2FO	-0.403071	0	51	65	female	Stage IIB	--
TCGA-E2-A1LL	1.36324	0	33	73	female	--	--
TCGA-D8-A1JM	1.14915	0	7	59	female	Stage IIB	--
TCGA-BH-A0B8	-0.545067	0	52	64	female	Stage I	--
TCGA-AC-A3W7	-0.740493	0	6	66	female	Stage IIB	--
TCGA-AR-A1AO	1.1366	0	44	47	female	Stage IIA	--
TCGA-AO-A0JF	-0.091579	0	11	68	female	Stage IIA	--
TCGA-A1-A0SF	-0.421319	0	48	54	female	Stage IIA	--
TCGA-A1-A0SI	-0.884273	0	21	52	female	Stage IIB	--
TCGA-C8-A1HL	0.24574	0	0	38	female	--	--
TCGA-EW-A1J6	-1.5744	0	19	70	female	Stage I	--
TCGA-AR-A5QP	0.635993	0	14	54	female	Stage IIB	--
TCGA-D8-A27V	-0.105783	0	2	62	female	Stage IIA	--
TCGA-AC-A3W7	0.363922	0	6	66	female	Stage IIB	--
TCGA-E9-A1RE	0.0659187	0	1	74	female	Stage IIIA	--
TCGA-A2-A1FV	-1.81693	0	15	74	female	Stage IIB	--
TCGA-A7-A13E	0.442046	0	9	62	female	--	--
TCGA-LL-A5YO	0.517773	0	3	50	female	Stage IA	--
TCGA-BH-A0HK	-1.6501	0	5	81	female	Stage IIB	--
TCGA-3C-AALJ	-0.26547	0	40	62	female	Stage IIB	--
TCGA-A2-A3XS	1.00472	1	34	62	female	Stage IIIA	--
TCGA-E2-A1B5	-0.207262	0	25	46	female	Stage IIA	--
TCGA-D8-A1J9	-1.16759	0	8	48	female	Stage IA	--
TCGA-A1-A0SE	-0.880027	0	44	56	female	Stage I	--
TCGA-B6-A0WT	-0.842228	0	179	61	female	--	--
TCGA-AO-A0JF	0.0328135	0	11	68	female	Stage IIA	--
TCGA-A2-A0YD	0.549518	0	18	63	female	Stage IIB	--
TCGA-A2-A3XZ	0.194587	0	32	46	female	Stage I	--
TCGA-C8-A1HL	0.345847	0	0	38	female	--	--
TCGA-A2-A3XS	1.36683	1	34	62	female	Stage IIIA	--
TCGA-E2-A1IO	-0.794092	0	16	37	female	Stage I	--
TCGA-E9-A248	-0.0957639	0	0	51	female	Stage IIA	--
TCGA-AR-A24K	-0.13867	0	51	46	female	Stage IIA	--
TCGA-A2-A3XY	0.205228	0	26	49	female	--	--
TCGA-A7-A4SF	-1.18571	0	12	54	female	Stage IIA	--
TCGA-EW-A1P8	0.739319	1	7	58	female	Stage IIIC	--
TCGA-D8-A1XC	0.392818	0	2	85	female	--	--
TCGA-D8-A1XS	-1.14551	0	1	48	male	Stage IIIC	--
TCGA-A2-A0YD	0.578181	0	18	63	female	Stage IIB	--
TCGA-AR-A5QP	-0.100395	0	14	54	female	Stage IIB	--
TCGA-A1-A0SN	-0.643582	0	39	50	female	Stage IIA	--
TCGA-E9-A248	-0.0271048	0	0	51	female	Stage IIA	--
TCGA-E9-A248	1.39839	0	0	51	female	Stage IIA	--
TCGA-AR-A2LE	-1.19846	0	130	69	female	Stage I	--
TCGA-A1-A0SK	2.83469	1	32	54	female	Stage IIA	--
TCGA-D8-A1J9	-0.070224	0	8	48	female	Stage IA	--
TCGA-E2-A1B5	-0.114551	0	25	46	female	Stage IIA	--
TCGA-GM-A2DF	1.11441	0	43	53	female	Stage IIA	--
TCGA-A7-A4SF	-0.800675	0	12	54	female	Stage IIA	--
TCGA-E2-A1LL	0.0246606	0	33	73	female	--	--
TCGA-OL-A5DA	0.710053	0	45	61	female	Stage IIA	--
TCGA-E9-A248	0.41115	0	0	51	female	Stage IIA	--
TCGA-AR-A24K	-0.328651	0	51	46	female	Stage IIA	--
TCGA-E9-A1RE	-0.502257	0	1	74	female	Stage IIIA	--
TCGA-E2-A10E	0.310985	0	13	64	female	Stage IIA	--
TCGA-E2-A1LL	-0.492724	0	33	73	female	--	--
TCGA-E9-A54Y	-0.00917768	0	0	63	female	Stage IIIA	--
TCGA-GM-A3XN	0.730953	0	54	44	female	Stage IIIA	--
TCGA-AN-A0XP	-0.852736	0	0	69	female	Stage IIIA	--
TCGA-A2-A1FV	-0.345463	0	15	74	female	Stage IIB	--
TCGA-A1-A0SP	1.1741	0	19	40	female	--	--
TCGA-D8-A1JM	0.629707	0	7	59	female	Stage IIB	--
TCGA-BH-A0HK	-0.497173	0	5	81	female	Stage IIB	--
TCGA-D8-A1J9	-0.674979	0	8	48	female	Stage IA	--
TCGA-AR-A5QP	0.884509	0	14	54	female	Stage IIB	--
TCGA-A2-A0CK	-2.17649	0	127	60	female	Stage IIIA	--
TCGA-EW-A3U0	0.721504	0	7	61	female	Stage IIIA	--
TCGA-AO-A12E	-0.366725	0	58	51	female	Stage IIB	--
TCGA-D8-A1XS	0.0765338	0	1	48	male	Stage IIIC	--
TCGA-BH-A0DG	-1.45337	0	23	30	female	Stage IIA	--
TCGA-E2-A1B5	0.156649	0	25	46	female	Stage IIA	--
TCGA-E2-A1IO	0.202626	0	16	37	female	Stage I	--
TCGA-A1-A0SF	-0.148831	0	48	54	female	Stage IIA	--
TCGA-AR-A24U	-0.584213	0	54	47	female	Stage IIA	--
TCGA-A1-A0SE	0.109679	0	44	56	female	Stage I	--
TCGA-C8-A1HL	-0.132729	0	0	38	female	--	--
TCGA-A2-A0CT	-2.12119	0	63	71	female	Stage IIA	--
TCGA-A2-A0EN	-2.00267	0	136	70	female	Stage IIA	--
TCGA-BH-A0DG	-0.97283	0	23	30	female	Stage IIA	--
TCGA-C8-A275	-0.827922	0	0	56	female	Stage IIA	--
TCGA-BH-A0HK	0.575212	0	5	81	female	Stage IIB	--
TCGA-BH-A1EO	-0.0810938	1	93	68	female	Stage IIA	--
TCGA-D8-A1J9	0.520993	0	8	48	female	Stage IA	--
TCGA-A2-A0EN	-1.628	0	136	70	female	Stage IIA	--
TCGA-A1-A0SB	0.886841	0	8	70	female	Stage I	--
TCGA-A1-A0SM	0.320016	0	8	77	male	Stage IIA	--
TCGA-A1-A0SP	0.462989	0	19	40	female	--	--
TCGA-AR-A5QP	-0.427772	0	14	54	female	Stage IIB	--
TCGA-C8-A1HL	-0.00919032	0	0	38	female	--	--
TCGA-D8-A1JM	0.339078	0	7	59	female	Stage IIB	--
TCGA-A1-A0SQ	0.710982	0	18	45	female	Stage IIB	--
TCGA-EW-A1P8	0.507723	1	7	58	female	Stage IIIC	--
TCGA-A2-A1FV	0.354706	0	15	74	female	Stage IIB	--
TCGA-A1-A0SF	-0.141484	0	48	54	female	Stage IIA	--
TCGA-LL-A5YO	0.942665	0	3	50	female	Stage IA	--
TCGA-A1-A0SI	0.0354888	0	21	52	female	Stage IIB	--
TCGA-GM-A3XN	-0.19212	0	54	44	female	Stage IIIA	--
TCGA-E2-A1B5	1.28084	0	25	46	female	Stage IIA	--
TCGA-LL-A5YO	-0.309641	0	3	50	female	Stage IA	--
TCGA-AR-A24K	0.115222	0	51	46	female	Stage IIA	--
TCGA-3C-AALK	-0.0376334	0	40	52	female	Stage IA	--
TCGA-E9-A1RE	-1.39454	0	1	74	female	Stage IIIA	--
TCGA-4H-AAAK	-0.0362189	0	5	50	female	Stage IIIA	--
TCGA-B6-A0WT	-0.361042	0	179	61	female	--	--
TCGA-A2-A0SW	0.122016	1	45	82	female	Stage IV	--
TCGA-A2-A04R	-1.09147	0	78	36	female	Stage IA	--
TCGA-A1-A0SQ	-0.0180454	0	18	45	female	Stage IIB	--
TCGA-A2-A3XZ	0.739388	0	32	46	female	Stage I	--
TCGA-A2-A3XS	-1.38179	1	34	62	female	Stage IIIA	--
TCGA-A7-A13E	0.973336	0	9	62	female	--	--
TCGA-E9-A248	1.12894	0	0	51	female	Stage IIA	--
TCGA-A1-A0SK	2.91523	1	32	54	female	Stage IIA	--
TCGA-BH-A0E2	-0.370286	0	12	49	female	Stage IIIA	--
TCGA-A2-A0CT	-1.48705	0	63	71	female	Stage IIA	--
TCGA-AC-A2FO	1.08377	0	51	65	female	Stage IIB	--
TCGA-E2-A1B5	0.572064	0	25	46	female	Stage IIA	--
TCGA-A1-A0SK	2.84748	1	32	54	female	Stage IIA	--
TCGA-A1-A0SI	-0.843825	0	21	52	female	Stage IIB	--
TCGA-A2-A25D	-0.14547	0	8	89	female	Stage IIIC	--
TCGA-A2-A3XS	0.914833	1	34	62	female	Stage IIIA	--
TCGA-AR-A2LE	-0.00829935	0	130	69	female	Stage I	--
TCGA-A1-A0SP	0.63072	0	19	40	female	--	--
TCGA-D8-A1XC	0.713186	0	2	85	female	--	--
TCGA-E2-A10E	-0.699951	0	13	64	female	Stage IIA	--
TCGA-A2-A0CT	-1.04535	0	63	71	female	Stage IIA	--
TCGA-LL-A5YO	0.228007	0	3	50	female	Stage IA	--
TCGA-EW-A1P8	1.21053	1	7	58	female	Stage IIIC	--
TCGA-D8-A1XS	0.390474	0	1	48	male	Stage IIIC	--
TCGA-A7-A13E	-0.194306	0	9	62	female	--	--
TCGA-A7-A13E	0.0936489	0	9	62	female	--	--
TCGA-EW-A1J6	0.505208	0	19	70	female	Stage I	--
TCGA-AR-A24K	-0.400524	0	51	46	female	Stage IIA	--
TCGA-E2-A1IO	0.184211	0	16	37	female	Stage I	--
TCGA-GM-A2DF	0.0891116	0	43	53	female	Stage IIA	--
TCGA-AC-A2FO	-0.227768	0	51	65	female	Stage IIB	--
TCGA-AR-A2LE	0.432681	0	130	69	female	Stage I	--
TCGA-E2-A1IO	-0.778643	0	16	37	female	Stage I	--
TCGA-AC-A3W7	-0.0866003	0	6	66	female	Stage IIB	--
TCGA-E2-A10E	1.17559	0	13	64	female	Stage IIA	--
TCGA-BH-A0DG	-1.21897	0	23	30	female	Stage IIA	--
TCGA-A1-A0SP	1.02257	0	19	40	female	--	--
TCGA-C8-A275	0.0248673	0	0	56	female	Stage IIA	--
TCGA-A2-A0CT	-1.41253	0	63	71	female	Stage IIA	--
TCGA-B6-A0WT	0.455976	0	179	61	female	--	--
TCGA-D8-A27V	0.639473	0	2	62	female	Stage IIA	--
TCGA-BH-A0B8	-0.322134	0	52	64	female	Stage I	--
TCGA-C8-A275	0.415001	0	0	56	female	Stage IIA	--
TCGA-E9-A248	-1.01147	0	0	51	female	Stage IIA	--
TCGA-BH-A0E2	0.0419836	0	12	49	female	Stage IIIA	--
TCGA-D8-A1JM	-0.0348511	0	7	59	female	Stage IIB	--
TCGA-E9-A54Y	0.750363	0	0	63	female	Stage IIIA	--
TCGA-A1-A0SH	-1.59291	0	47	39	female	Stage IIA	--
TCGA-AR-A1AO	-0.289102	0	44	47	female	Stage IIA	--
TCGA-AR-A2LE	0.521668	0	130	69	female	Stage I	--
TCGA-EW-A1P8	0.0818603	1	7	58	female	Stage IIIC	--
TCGA-EW-A3U0	0.188357	0	7	61	female	Stage IIIA	--
TCGA-E2-A1B5	0.0541799	0	25	46	female	Stage IIA	--
TCGA-EW-A3U0	0.595047	0	7	61	female	Stage IIIA	--
TCGA-A7-A13E	1.00179	0	9	62	female	--	--
TCGA-A2-A3XY	0.139681	0	26	49	female	--	--
TCGA-GM-A2DF	-0.158345	0	43	53	female	Stage IIA	--
TCGA-E2-A10E	-1.16808	0	13	64	female	Stage IIA	--
TCGA-E9-A248	0.337591	0	0	51	female	Stage IIA	--
TCGA-AR-A5QP	0.925094	0	14	54	female	Stage IIB	--
TCGA-D8-A1XS	-0.376165	0	1	48	male	Stage IIIC	--
TCGA-D8-A1XS	-0.788224	0	1	48	male	Stage IIIC	--
TCGA-A1-A0SP	0.353892	0	19	40	female	--	--
TCGA-OL-A5DA	-0.799513	0	45	61	female	Stage IIA	--
TCGA-A2-A0EN	-2.18539	0	136	70	female	Stage IIA	--
TCGA-A2-A3XZ	0.567098	0	32	46	female	Stage I	--
TCGA-D8-A1XC	-0.717025	0	2	85	female	--	--
TCGA-A2-A0YD	-0.13675	0	18	63	female	Stage IIB	--
TCGA-C8-A275	0.403871	0	0	56	female	Stage IIA	--
TCGA-A1-A0SM	-1.16639	0	8	77	male	Stage IIA	--
TCGA-GM-A3XN	1.24533	0	54	44	female	Stage IIIA	--
TCGA-A1-A0SI	0.620281	0	21	52	female	Stage IIB	--
TCGA-A1-A0SP	0.584433	0	19	40	female	--	--
TCGA-A2-A04R	-1.03975	0	78	36	female	Stage IA	--
TCGA-A7-A4SF	-0.145514	0	12	54	female	Stage IIA	--
TCGA-D8-A1XC	-0.223127	0	2	85	female	--	--
TCGA-A2-A0YD	0.69241	0	18	63	female	Stage IIB	--
TCGA-E2-A1IO	1.14706	0	16	37	female	Stage I	--
TCGA-C8-A275	0.483666	0	0	56	female	Stage IIA	--
TCGA-A2-A3XY	1.10264	0	26	49	female	--	--
TCGA-A2-A0EN	-2.02741	0	136	70	female	Stage IIA	--
TCGA-D8-A27V	-0.357841	0	2	62	female	Stage IIA	--
TCGA-EW-A1P8	0.838515	1	7	58	female	Stage IIIC	--
TCGA-AR-A1AO	0.1245	0	44	47	female	Stage IIA	--
TCGA-AO-A0JF	-0.733557	0	11	68	female	Stage IIA	--
TCGA-E9-A54Y	-0.384999	0	0	63	female	Stage IIIA	--
TCGA-A2-A3XS	-0.126761	1	34	62	female	Stage IIIA	--
TCGA-EW-A3U0	0.599104	0	7	61	female	Stage IIIA	--
TCGA-A8-A0AD	-0.140216	0	38	83	female	Stage I	--
TCGA-AR-A5QP	-0.0497651	0	14	54	female	Stage IIB	--
TCGA-LL-A5YO	0.810992	0	3	50	female	Stage IA	--
TCGA-A1-A0SI	-1.12152	0	21	52	female	Stage IIB	--
TCGA-BH-A0HK	-0.793461	0	5	81	female	Stage IIB	--
TCGA-D8-A1XS	0.0389092	0	1	48	male	Stage IIIC	--
TCGA-E9-A54Y	-1.23711	0	0	63	female	Stage IIIA	--
TCGA-D8-A1J9	-0.275735	0	8	48	female	Stage IA	--
TCGA-OL-A5DA	-1.61944	0	45	61	female	Stage IIA	--
TCGA-A1-A0SM	-0.272774	0	8	77	male	Stage IIA	--
TCGA-BH-A1EO	-1.89643	1	93	68	female	Stage IIA	--
TCGA-A2-A0SW	0.0432372	1	45	82	female	Stage IV	--
TCGA-E2-A1IO	0.91192	0	16	37	female	Stage I	--
TCGA-A7-A13E	-0.321183	0	9	62	female	--	--
TCGA-BH-A0E2	-0.465334	0	12	49	female	Stage IIIA	--
TCGA-A2-A3XZ	0.996895	0	32	46	female	Stage I	--
TCGA-E9-A1RE	0.0256283	0	1	74	female	Stage IIIA	--
TCGA-E9-A54Y	-0.822929	0	0	63	female	Stage IIIA	--
TCGA-A8-A0AD	0.201097	0	38	83	female	Stage I	--
TCGA-A2-A3XS	-0.709037	1	34	62	female	Stage IIIA	--
TCGA-C8-A275	-0.640856	0	0	56	female	Stage IIA	--
TCGA-A2-A04R	-1.38145	0	78	36	female	Stage IA	--
TCGA-LL-A5YO	0.0884504	0	3	50	female	Stage IA	--
TCGA-C8-A1HL	0.841713	0	0	38	female	--	--
TCGA-BH-A0HK	-0.648022	0	5	81	female	Stage IIB	--
TCGA-A7-A3IY	0.178795	0	5	71	female	Stage I	--
TCGA-A1-A0SH	-0.689304	0	47	39	female	Stage IIA	--
TCGA-D8-A1JM	0.279833	0	7	59	female	Stage IIB	--
TCGA-EW-A3U0	0.898214	0	7	61	female	Stage IIIA	--
TCGA-C8-A1HL	0.122328	0	0	38	female	--	--
TCGA-C8-A1HL	-0.707485	0	0	38	female	--	--
TCGA-A1-A0SQ	0.213816	0	18	45	female	Stage IIB	--
TCGA-D8-A27V	0.00601149	0	2	62	female	Stage IIA	--
TCGA-A1-A0SH	-1.07431	0	47	39	female	Stage IIA	--
TCGA-E9-A1RE	-0.211008	0	1	74	female	Stage IIIA	--
TCGA-A2-A1FV	-0.136575	0	15	74	female	Stage IIB	--
TCGA-AO-A12E	-0.0169277	0	58	51	female	Stage IIB	--
TCGA-E2-A1LL	-0.551874	0	33	73	female	--	--
TCGA-A2-A1FV	-1.05777	0	15	74	female	Stage IIB	--
TCGA-A1-A0SN	-1.49092	0	39	50	female	Stage IIA	--
TCGA-E9-A54Y	0.498982	0	0	63	female	Stage IIIA	--
TCGA-AR-A24K	-1.24368	0	51	46	female	Stage IIA	--
TCGA-A1-A0SF	-0.346986	0	48	54	female	Stage IIA	--
TCGA-E2-A10E	-0.818778	0	13	64	female	Stage IIA	--
TCGA-AR-A24K	0.872158	0	51	46	female	Stage IIA	--
TCGA-A7-A4SF	0.608446	0	12	54	female	Stage IIA	--
TCGA-A2-A04R	-1.12565	0	78	36	female	Stage IA	--
TCGA-A2-A0SW	0.0190473	1	45	82	female	Stage IV	--
TCGA-D8-A27V	0.731193	0	2	62	female	Stage IIA	--
TCGA-A2-A0CT	-1.79541	0	63	71	female	Stage IIA	--
TCGA-A2-A0YD	0.0390415	0	18	63	female	Stage IIB	--
TCGA-A1-A0SE	-0.918718	0	44	56	female	Stage I	--
TCGA-E9-A54Y	-0.626327	0	0	63	female	Stage IIIA	--

## Sheet: NSCLC
ID	fusion_net.pred	status	realtime	age	gender	stage	grade
TCGA-55-8207	-2.37911	0	2	73	male	--	--
TCGA-55-7573	-1.83999	0	0	72	female	Stage IA	--
TCGA-55-A48Y	5.83334446e-01	0	1	69	male	Stage IIA	--
TCGA-85-A511	-2.70971	0	15	62	male	Stage IIB	--
TCGA-18-5595	-1.26994	1	27	50	male	Stage IB	--
TCGA-85-A511	-2.37113	0	15	62	male	Stage IIB	--
TCGA-22-5474	2.86118650e+00	1	14	74	male	Stage IB	--
TCGA-18-5595	1.81716251e+00	1	27	50	male	Stage IB	--
TCGA-58-A46K	-1.43804	1	34	59	male	--	--
TCGA-86-8056	-2.00535	0	0	63	female	Stage IIIA	--
TCGA-05-4405	-2.86474	0	20	74	female	--	--
TCGA-44-5643	6.59277916e-01	0	3	53	male	Stage IIIA	--
TCGA-22-5481	-2.95335	1	80	72	female	Stage IIB	--
TCGA-05-4424	-2.95147	0	30	70	male	Stage IIB	--
TCGA-MN-A4N5	-1.94475	0	2	63	male	Stage IA	--
TCGA-77-7140	-2.44764	1	21	69	female	--	--
TCGA-38-A44F	-1.64808	0	4	80	male	Stage IB	--
TCGA-55-8090	-2.25254	0	0	80	male	--	--
TCGA-05-4417	-2.89747	0	15	51	female	Stage IB	--
TCGA-55-6968	-2.33355	1	43	61	male	Stage IV	--
TCGA-22-5492	-1.17525	1	16	73	female	Stage IIIA	--
TCGA-93-A4JQ	-2.64038	0	3	49	male	Stage IA	--
TCGA-78-7147	-2.84534	1	19	67	female	Stage IIB	--
TCGA-22-5477	-2.20518	1	44	65	male	Stage IA	--
TCGA-93-A4JQ	-2.57197	0	3	49	male	Stage IA	--
TCGA-78-7159	-2.54083	0	40	60	female	Stage IA	--
TCGA-49-4490	1.23605251e+00	1	12	45	female	Stage IIIA	--
TCGA-86-A4P7	-2.85511	0	0	63	female	Stage IB	--
TCGA-05-4427	-2.75285	0	26	65	female	Stage IIB	--
TCGA-86-8056	-2.73246	0	0	63	female	Stage IIIA	--
TCGA-22-5480	-2.55825	1	72	66	female	--	--
TCGA-44-6777	-1.6523	1	32	85	female	Stage IB	--
TCGA-49-4490	-2.69596	1	12	45	female	Stage IIIA	--
TCGA-78-7159	-2.78814	0	40	60	female	Stage IA	--
TCGA-97-A4M5	-2.76821	0	4	83	male	Stage IA	--
TCGA-44-5643	-0.590414	0	3	53	male	Stage IIIA	--
TCGA-21-5783	-2.89775	1	89	76	male	Stage IB	--
TCGA-NJ-A55A	-1.45214	0	0	76	female	Stage IB	--
TCGA-05-4433	-2.81538	0	24	82	male	Stage IB	--
TCGA-05-4405	-2.71504	0	20	74	female	--	--
TCGA-21-5782	2.20061731e+00	1	32	68	female	Stage IB	--
TCGA-55-7573	-2.83083	0	0	72	female	Stage IA	--
TCGA-86-A4P7	-2.76098	0	0	63	female	Stage IB	--
TCGA-85-6175	1.45328522e-01	0	9	63	female	Stage IIB	--
TCGA-21-5787	2.87750006e+00	1	10	65	male	--	--
TCGA-44-7672	-1.94817	0	13	52	female	Stage IA	--
TCGA-62-A470	8.37060452e-01	1	39	84	male	--	--
TCGA-73-4658	-2.34383	1	53	80	female	Stage IB	--
TCGA-55-6968	-0.618417	1	43	61	male	Stage IV	--
TCGA-50-8459	-2.8223	0	7	68	male	Stage IIB	--
TCGA-22-4605	1.41676426e+00	1	32	78	female	Stage IB	--
TCGA-78-7539	-2.06853	0	10	75	female	--	--
TCGA-05-4396	-1.62093	1	10	76	male	Stage IIIB	--
TCGA-05-4433	-2.90945	0	24	82	male	Stage IB	--
TCGA-05-4417	-2.88347	0	15	51	female	Stage IB	--
TCGA-21-5783	-2.89463	1	89	76	male	Stage IB	--
TCGA-21-5783	-2.92522	1	89	76	male	Stage IB	--
TCGA-22-5480	-2.93442	1	72	66	female	--	--
TCGA-85-6175	-2.66338	0	9	63	female	Stage IIB	--
TCGA-05-4424	-2.86662	0	30	70	male	Stage IIB	--
TCGA-55-8090	-1.98631	0	0	80	male	--	--
TCGA-22-5481	-2.41733	1	80	72	female	Stage IIB	--
TCGA-21-5782	7.97566414e-01	1	32	68	female	Stage IB	--
TCGA-50-5939	-2.57612	1	15	85	male	Stage IB	--
TCGA-77-7140	-1.82379	1	21	69	female	--	--
TCGA-22-4613	2.73244476e+00	1	11	73	female	Stage IA	--
TCGA-64-5779	4.73384142e-01	0	16	61	male	Stage IIIA	--
TCGA-22-5472	-2.9126	1	65	67	male	--	--
TCGA-38-A44F	-2.73843	0	4	80	male	Stage IB	--
TCGA-22-5480	-2.88881	1	72	66	female	--	--
TCGA-97-8172	-2.70231	0	6	75	female	Stage IB	--
TCGA-85-6175	-1.23347	0	9	63	female	Stage IIB	--
TCGA-97-A4M5	-2.49309	0	4	83	male	Stage IA	--
TCGA-77-7140	-1.88064	1	21	69	female	--	--
TCGA-MN-A4N5	-2.64262	0	2	63	male	Stage IA	--
TCGA-MN-A4N5	-1.37981	0	2	63	male	Stage IA	--
TCGA-44-7672	-1.86049	0	13	52	female	Stage IA	--
TCGA-93-A4JQ	-2.87514	0	3	49	male	Stage IA	--
TCGA-93-A4JQ	-2.80545	0	3	49	male	Stage IA	--
TCGA-05-4405	-2.85771	0	20	74	female	--	--
TCGA-33-AASI	-2.71146	1	44	65	female	Stage IIB	--
TCGA-77-8136	-1.76282	1	39	74	female	--	--
TCGA-78-7159	-0.0097146	0	40	60	female	Stage IA	--
TCGA-95-8494	-2.64449	0	2	67	male	Stage IIA	--
TCGA-77-8136	-2.84045	1	39	74	female	--	--
TCGA-85-6175	-2.60082	0	9	63	female	Stage IIB	--
TCGA-55-8207	-2.25101	0	2	73	male	--	--
TCGA-22-4605	2.13828325e+00	1	32	78	female	Stage IB	--
TCGA-44-6777	-2.75318	1	32	85	female	Stage IB	--
TCGA-L4-A4E6	-0.677343	0	2	67	male	Stage IA	--
TCGA-22-5472	-2.74462	1	65	67	male	--	--
TCGA-62-A470	-2.28302	1	39	84	male	--	--
TCGA-05-4427	-2.75359	0	26	65	female	Stage IIB	--
TCGA-55-7573	1.72521496e+00	0	0	72	female	Stage IA	--
TCGA-05-4405	-2.79853	0	20	74	female	--	--
TCGA-55-6982	-2.74577	1	33	79	female	--	--
TCGA-44-5643	-0.0949094	0	3	53	male	Stage IIIA	--
TCGA-49-AAR2	-1.61508	0	64	64	male	Stage IB	--
TCGA-05-4417	-2.06715	0	15	51	female	Stage IB	--
TCGA-38-A44F	-2.69509	0	4	80	male	Stage IB	--
TCGA-22-4605	6.53505325e-03	1	32	78	female	Stage IB	--
TCGA-93-A4JQ	-2.34509	0	3	49	male	Stage IA	--
TCGA-49-4490	-2.5266	1	12	45	female	Stage IIIA	--
TCGA-58-A46K	-2.07816	1	34	59	male	--	--
TCGA-97-8172	-2.07272	0	6	75	female	Stage IB	--
TCGA-05-4427	-2.78459	0	26	65	female	Stage IIB	--
TCGA-55-8090	-0.818801	0	0	80	male	--	--
TCGA-44-5643	-0.257652	0	3	53	male	Stage IIIA	--
TCGA-55-A48Y	-0.661782	0	1	69	male	Stage IIA	--
TCGA-78-7159	-1.8101	0	40	60	female	Stage IA	--
TCGA-73-4658	-2.38008	1	53	80	female	Stage IB	--
TCGA-38-A44F	-2.92062	0	4	80	male	Stage IB	--
TCGA-62-A470	-2.62633	1	39	84	male	--	--
TCGA-L4-A4E6	-2.73773	0	2	67	male	Stage IA	--
TCGA-86-A4P7	-2.161	0	0	63	female	Stage IB	--
TCGA-22-5481	-2.86857	1	80	72	female	Stage IIB	--
TCGA-55-8512	-2.53942	0	0	41	male	Stage IV	--
TCGA-78-7159	7.55222797e-01	0	40	60	female	Stage IA	--
TCGA-55-8207	-2.79894	0	2	73	male	--	--
TCGA-55-6982	-2.66041	1	33	79	female	--	--
TCGA-22-5478	2.94770336e+00	1	0	79	male	Stage IB	--
TCGA-05-4427	-2.94536	0	26	65	female	Stage IIB	--
TCGA-55-8090	-0.621033	0	0	80	male	--	--
TCGA-95-8494	-1.85558	0	2	67	male	Stage IIA	--
TCGA-NJ-A55A	-2.66803	0	0	76	female	Stage IB	--
TCGA-64-5779	-0.263685	0	16	61	male	Stage IIIA	--
TCGA-22-4599	-0.786116	1	38	73	female	Stage IB	--
TCGA-78-7159	6.30440235e-01	0	40	60	female	Stage IA	--
TCGA-05-4417	-2.88785	0	15	51	female	Stage IB	--
TCGA-62-A470	-2.75722	1	39	84	male	--	--
TCGA-78-7159	-2.41793	0	40	60	female	Stage IA	--
TCGA-22-5481	-2.8571	1	80	72	female	Stage IIB	--
TCGA-MN-A4N5	2.82304478e+00	0	2	63	male	Stage IA	--
TCGA-55-8512	-2.84856	0	0	41	male	Stage IV	--
TCGA-95-8494	8.47940445e-01	0	2	67	male	Stage IIA	--
TCGA-22-5478	2.94794464e+00	1	0	79	male	Stage IB	--
TCGA-86-A4P7	-2.81587	0	0	63	female	Stage IB	--
TCGA-55-6968	-2.59225	1	43	61	male	Stage IV	--
TCGA-86-8056	5.96408367e-01	0	0	63	female	Stage IIIA	--
TCGA-77-7140	-2.66068	1	21	69	female	--	--
TCGA-22-4599	8.86869431e-01	1	38	73	female	Stage IB	--
TCGA-22-4613	2.75561810e+00	1	11	73	female	Stage IA	--
TCGA-44-7672	-0.759433	0	13	52	female	Stage IA	--
TCGA-77-8136	-2.82953	1	39	74	female	--	--
TCGA-18-3417	-2.95684	0	36	65	male	Stage IV	--
TCGA-22-5492	-2.70726	1	16	73	female	Stage IIIA	--
TCGA-86-8056	-2.73252	0	0	63	female	Stage IIIA	--
TCGA-22-5472	-2.57646	1	65	67	male	--	--
TCGA-95-8494	-1.114	0	2	67	male	Stage IIA	--
TCGA-55-6982	-2.27703	1	33	79	female	--	--
TCGA-55-8512	-0.249472	0	0	41	male	Stage IV	--
TCGA-21-5783	-2.93798	1	89	76	male	Stage IB	--
TCGA-69-7973	-2.89289	0	7	42	female	Stage IB	--
TCGA-97-8172	-2.80054	0	6	75	female	Stage IB	--
TCGA-55-8512	-2.72033	0	0	41	male	Stage IV	--
TCGA-05-4433	-2.89868	0	24	82	male	Stage IB	--
TCGA-73-4658	-2.43209	1	53	80	female	Stage IB	--
TCGA-05-4396	-2.8696	1	10	76	male	Stage IIIB	--
TCGA-95-8494	-0.256192	0	2	67	male	Stage IIA	--
TCGA-55-7903	-2.45411	0	0	64	male	Stage IA	--
TCGA-44-6777	1.32536507e+00	1	32	85	female	Stage IB	--
TCGA-22-5472	-2.95532	1	65	67	male	--	--
TCGA-55-A48Y	-2.7623	0	1	69	male	Stage IIA	--
TCGA-77-8136	-2.85399	1	39	74	female	--	--
TCGA-85-A511	-2.59317	0	15	62	male	Stage IIB	--
TCGA-MN-A4N5	-2.22165	0	2	63	male	Stage IA	--
TCGA-95-8494	-1.07189	0	2	67	male	Stage IIA	--
TCGA-95-8494	-1.80214	0	2	67	male	Stage IIA	--
TCGA-MN-A4N5	2.98412561e-01	0	2	63	male	Stage IA	--
TCGA-55-6968	4.52959061e-01	1	43	61	male	Stage IV	--
TCGA-33-AASI	-2.59891	1	44	65	female	Stage IIB	--
TCGA-05-4396	7.95268059e-01	1	10	76	male	Stage IIIB	--
TCGA-22-4605	8.27129841e-01	1	32	78	female	Stage IB	--
TCGA-55-7573	-2.93744	0	0	72	female	Stage IA	--
TCGA-22-4609	2.83246040e+00	1	9	81	male	Stage IA	--
TCGA-05-4427	-2.79523	0	26	65	female	Stage IIB	--
TCGA-22-5492	-2.19992	1	16	73	female	Stage IIIA	--
TCGA-73-4658	-1.51501	1	53	80	female	Stage IB	--
TCGA-22-5474	2.73412561e+00	1	14	74	male	Stage IB	--
TCGA-56-7223	-2.94759	0	14	66	male	--	--
TCGA-22-5472	-2.60401	1	65	67	male	--	--
TCGA-97-8172	-2.16708	0	6	75	female	Stage IB	--
TCGA-44-7672	-2.56191	0	13	52	female	Stage IA	--
TCGA-55-6982	2.64675665e+00	1	33	79	female	--	--
TCGA-18-5595	-0.0882165	1	27	50	male	Stage IB	--
TCGA-21-5787	2.90160275e+00	1	10	65	male	--	--
TCGA-69-7973	-0.330208	0	7	42	female	Stage IB	--
TCGA-49-AAR2	-2.70514	0	64	64	male	Stage IB	--
TCGA-64-5779	-1.94037	0	16	61	male	Stage IIIA	--
TCGA-69-7973	-2.32694	0	7	42	female	Stage IB	--
TCGA-22-5477	-2.6517	1	44	65	male	Stage IA	--
TCGA-18-5595	2.29316235e+00	1	27	50	male	Stage IB	--
TCGA-22-5477	-1.26015	1	44	65	male	Stage IA	--
TCGA-55-7573	-2.78848	0	0	72	female	Stage IA	--
TCGA-22-5478	2.98522568e+00	1	0	79	male	Stage IB	--
TCGA-05-4427	-2.88581	0	26	65	female	Stage IIB	--
TCGA-05-4433	-2.79933	0	24	82	male	Stage IB	--
TCGA-22-5478	2.96153736e+00	1	0	79	male	Stage IB	--
TCGA-22-5478	2.90771866e+00	1	0	79	male	Stage IB	--
TCGA-55-6982	7.38173962e-01	1	33	79	female	--	--
TCGA-22-5478	2.94522667e+00	1	0	79	male	Stage IB	--
TCGA-69-7973	-2.52306	0	7	42	female	Stage IB	--
TCGA-58-A46K	-2.74338	1	34	59	male	--	--
TCGA-22-5480	-2.53083	1	72	66	female	--	--
TCGA-22-4599	2.18368530e-01	1	38	73	female	Stage IB	--
TCGA-44-6777	-1.77361	1	32	85	female	Stage IB	--
TCGA-21-5783	-2.93613	1	89	76	male	Stage IB	--
TCGA-22-4609	2.84485626e+00	1	9	81	male	Stage IA	--
TCGA-55-7903	-0.444844	0	0	64	male	Stage IA	--
TCGA-NJ-A55A	8.93403769e-01	0	0	76	female	Stage IB	--
TCGA-22-4609	2.90840912e+00	1	9	81	male	Stage IA	--
TCGA-73-4658	1.38370895e+00	1	53	80	female	Stage IB	--
TCGA-22-5481	-2.6337	1	80	72	female	Stage IIB	--
TCGA-22-5492	-1.78215	1	16	73	female	Stage IIIA	--
TCGA-56-7223	4.28364277e-01	0	14	66	male	--	--
TCGA-22-5474	2.55914402e+00	1	14	74	male	Stage IB	--
TCGA-05-4427	-2.83192	0	26	65	female	Stage IIB	--
TCGA-22-4609	2.91870308e+00	1	9	81	male	Stage IA	--
TCGA-22-4605	1.69265556e+00	1	32	78	female	Stage IB	--
TCGA-33-AASI	-1.69563	1	44	65	female	Stage IIB	--
TCGA-05-4417	-2.78595	0	15	51	female	Stage IB	--
TCGA-22-4599	6.84558392e-01	1	38	73	female	Stage IB	--
TCGA-05-4424	-2.89032	0	30	70	male	Stage IIB	--
TCGA-56-7223	-1.35582	0	14	66	male	--	--
TCGA-05-4405	-2.74178	0	20	74	female	--	--
TCGA-55-6982	-2.28315	1	33	79	female	--	--
TCGA-78-7147	2.33308554e-01	1	19	67	female	Stage IIB	--
TCGA-33-AASI	1.42952347e+00	1	44	65	female	Stage IIB	--
TCGA-78-7147	-2.4604	1	19	67	female	Stage IIB	--
TCGA-22-5492	-0.901644	1	16	73	female	Stage IIIA	--
TCGA-18-3417	-2.93769	0	36	65	male	Stage IV	--
TCGA-22-5481	-2.77626	1	80	72	female	Stage IIB	--
TCGA-33-AASI	3.37256908e-01	1	44	65	female	Stage IIB	--
TCGA-73-4658	-2.56223	1	53	80	female	Stage IB	--
TCGA-55-7573	-2.10616	0	0	72	female	Stage IA	--
TCGA-21-5787	2.87179995e+00	1	10	65	male	--	--
TCGA-44-5643	-2.77463	0	3	53	male	Stage IIIA	--
TCGA-18-3417	-2.80466	0	36	65	male	Stage IV	--
TCGA-97-8172	-1.09983	0	6	75	female	Stage IB	--
TCGA-05-4417	-2.76919	0	15	51	female	Stage IB	--
TCGA-49-4490	-2.8508	1	12	45	female	Stage IIIA	--
TCGA-56-7223	2.33435965e+00	0	14	66	male	--	--
TCGA-21-5783	-2.93017	1	89	76	male	Stage IB	--
TCGA-69-7973	-2.79774	0	7	42	female	Stage IB	--
TCGA-21-5782	5.93568325e-01	1	32	68	female	Stage IB	--
TCGA-44-7672	-2.88853	0	13	52	female	Stage IA	--
TCGA-78-7147	-2.62374	1	19	67	female	Stage IIB	--
TCGA-44-7672	-2.53693	0	13	52	female	Stage IA	--
TCGA-L4-A4E6	-0.416767	0	2	67	male	Stage IA	--
TCGA-64-5779	-1.72882	0	16	61	male	Stage IIIA	--
TCGA-78-7539	-2.03408	0	10	75	female	--	--
TCGA-05-4433	-2.92236	0	24	82	male	Stage IB	--
TCGA-18-3417	-2.96828	0	36	65	male	Stage IV	--
TCGA-18-5595	2.13536215e+00	1	27	50	male	Stage IB	--
TCGA-55-8090	1.54776573e+00	0	0	80	male	--	--
TCGA-22-4609	2.85298347e+00	1	9	81	male	Stage IA	--
TCGA-78-7539	2.24845839e+00	0	10	75	female	--	--
TCGA-55-8090	-1.9756	0	0	80	male	--	--
TCGA-55-8207	-2.80407	0	2	73	male	--	--
TCGA-99-8032	-2.69978	0	1	61	male	Stage IA	--
TCGA-21-5782	6.59018993e-01	1	32	68	female	Stage IB	--
TCGA-49-AAR2	-0.781	0	64	64	male	Stage IB	--
TCGA-55-A48Y	-0.471703	0	1	69	male	Stage IIA	--
TCGA-05-4427	-2.83903	0	26	65	female	Stage IIB	--
TCGA-86-A4P7	-1.00742	0	0	63	female	Stage IB	--
TCGA-33-AASI	-2.58961	1	44	65	female	Stage IIB	--
TCGA-NJ-A55A	-0.480648	0	0	76	female	Stage IB	--
TCGA-77-8136	-2.55675	1	39	74	female	--	--
TCGA-73-4658	-1.32737	1	53	80	female	Stage IB	--
TCGA-55-8207	-1.39908	0	2	73	male	--	--
TCGA-21-5782	2.74101543e+00	1	32	68	female	Stage IB	--
TCGA-77-7140	-2.65197	1	21	69	female	--	--
TCGA-05-4417	-2.74982	0	15	51	female	Stage IB	--
TCGA-05-4427	-2.47466	0	26	65	female	Stage IIB	--
TCGA-22-5477	-1.01398	1	44	65	male	Stage IA	--
TCGA-73-4658	1.42092514e+00	1	53	80	female	Stage IB	--
TCGA-22-5472	-2.27569	1	65	67	male	--	--
TCGA-05-4424	-2.84859	0	30	70	male	Stage IIB	--
TCGA-05-4433	-2.83379	0	24	82	male	Stage IB	--
TCGA-56-7223	1.63316727e-03	0	14	66	male	--	--
TCGA-22-4609	2.87937498e+00	1	9	81	male	Stage IA	--
TCGA-22-5477	-0.216142	1	44	65	male	Stage IA	--
TCGA-86-8359	-2.89715	0	0	52	male	Stage IIIA	--
TCGA-05-4424	-2.93066	0	30	70	male	Stage IIB	--
TCGA-22-4605	1.73573780e+00	1	32	78	female	Stage IB	--
TCGA-22-4613	2.85486412e+00	1	11	73	female	Stage IA	--
TCGA-50-5939	-0.989338	1	15	85	male	Stage IB	--
TCGA-05-4405	-2.71809	0	20	74	female	--	--
TCGA-38-A44F	-2.92436	0	4	80	male	Stage IB	--
TCGA-55-A48Y	-2.02297	0	1	69	male	Stage IIA	--
TCGA-78-7147	-2.92689	1	19	67	female	Stage IIB	--
TCGA-85-A511	-2.8321	0	15	62	male	Stage IIB	--
TCGA-22-5480	-2.82984	1	72	66	female	--	--
TCGA-50-5939	-2.61609	1	15	85	male	Stage IB	--
TCGA-69-7973	-2.51546	0	7	42	female	Stage IB	--
TCGA-49-4490	-2.87396	1	12	45	female	Stage IIIA	--
TCGA-77-8136	-0.278626	1	39	74	female	--	--
TCGA-38-A44F	-2.63709	0	4	80	male	Stage IB	--
TCGA-97-A4M5	-1.35063	0	4	83	male	Stage IA	--
TCGA-18-3417	-2.71644	0	36	65	male	Stage IV	--
TCGA-21-5787	2.92956352e+00	1	10	65	male	--	--
TCGA-05-4417	-2.7889	0	15	51	female	Stage IB	--
TCGA-18-3417	-2.83151	0	36	65	male	Stage IV	--
TCGA-78-7147	-2.07164	1	19	67	female	Stage IIB	--
TCGA-21-5787	2.84800434e+00	1	10	65	male	--	--
TCGA-05-4424	-2.96772	0	30	70	male	Stage IIB	--
TCGA-NJ-A55A	-2.33057	0	0	76	female	Stage IB	--
TCGA-22-4609	2.92243385e+00	1	9	81	male	Stage IA	--
TCGA-55-7573	6.94690228e-01	0	0	72	female	Stage IA	--
TCGA-05-4433	-2.82906	0	24	82	male	Stage IB	--
TCGA-86-8359	-2.15502	0	0	52	male	Stage IIIA	--
TCGA-22-5472	-2.92563	1	65	67	male	--	--
TCGA-55-A48Y	-1.04437	0	1	69	male	Stage IIA	--
TCGA-55-6982	-2.81988	1	33	79	female	--	--
TCGA-62-A470	-2.60815	1	39	84	male	--	--
TCGA-05-4424	-2.82886	0	30	70	male	Stage IIB	--
TCGA-L4-A4E6	-1.61615	0	2	67	male	Stage IA	--
TCGA-22-4605	2.84244633e+00	1	32	78	female	Stage IB	--
TCGA-55-6982	-1.27071	1	33	79	female	--	--
TCGA-55-8512	-2.80876	0	0	41	male	Stage IV	--
TCGA-78-7159	-1.58148	0	40	60	female	Stage IA	--
TCGA-69-7973	-2.16648	0	7	42	female	Stage IB	--
TCGA-05-4424	-2.75624	0	30	70	male	Stage IIB	--
TCGA-21-5782	-0.576867	1	32	68	female	Stage IB	--
TCGA-44-7672	-2.02411	0	13	52	female	Stage IA	--
TCGA-50-5939	-0.297731	1	15	85	male	Stage IB	--
TCGA-44-5643	1.02829123e+00	0	3	53	male	Stage IIIA	--
TCGA-86-A4P7	-2.89759	0	0	63	female	Stage IB	--
TCGA-86-A4P7	6.35398388e-01	0	0	63	female	Stage IB	--
TCGA-93-A4JQ	-2.92379	0	3	49	male	Stage IA	--
TCGA-55-6982	6.71420097e-02	1	33	79	female	--	--
TCGA-22-5492	-0.608797	1	16	73	female	Stage IIIA	--
TCGA-22-5478	2.95580816e+00	1	0	79	male	Stage IB	--
TCGA-77-7140	5.67440033e-01	1	21	69	female	--	--
TCGA-22-5472	-2.58589	1	65	67	male	--	--
TCGA-22-5477	2.39318132e-01	1	44	65	male	Stage IA	--
TCGA-55-8207	-2.83281	0	2	73	male	--	--
TCGA-55-6968	-2.18174	1	43	61	male	Stage IV	--
TCGA-85-A511	-2.25937	0	15	62	male	Stage IIB	--
TCGA-77-8136	-2.79014	1	39	74	female	--	--
TCGA-21-5787	2.78261280e+00	1	10	65	male	--	--
TCGA-22-5480	-2.6742	1	72	66	female	--	--
TCGA-95-8494	4.57859516e-01	0	2	67	male	Stage IIA	--
TCGA-86-A4P7	-2.7128	0	0	63	female	Stage IB	--
TCGA-05-4433	-2.90924	0	24	82	male	Stage IB	--
TCGA-33-AASI	-2.75565	1	44	65	female	Stage IIB	--
TCGA-44-6777	-2.27738	1	32	85	female	Stage IB	--
TCGA-MN-A4N5	5.17827511e-01	0	2	63	male	Stage IA	--
TCGA-05-4405	-2.87545	0	20	74	female	--	--
TCGA-18-3417	-2.92245	0	36	65	male	Stage IV	--
TCGA-78-7539	-2.8278	0	10	75	female	--	--
TCGA-49-4490	-2.57527	1	12	45	female	Stage IIIA	--
TCGA-50-8459	1.16446924e+00	0	7	68	male	Stage IIB	--
TCGA-21-5782	-2.32091	1	32	68	female	Stage IB	--
TCGA-18-5595	1.42825842e+00	1	27	50	male	Stage IB	--
TCGA-05-4417	-2.8698	0	15	51	female	Stage IB	--
TCGA-22-5481	-2.92729	1	80	72	female	Stage IIB	--
TCGA-05-4427	-2.93561	0	26	65	female	Stage IIB	--
TCGA-38-A44F	-2.74769	0	4	80	male	Stage IB	--
TCGA-85-A511	-2.63268	0	15	62	male	Stage IIB	--
TCGA-44-5643	-2.93589	0	3	53	male	Stage IIIA	--
TCGA-78-7147	2.77892113e-01	1	19	67	female	Stage IIB	--
TCGA-05-4396	6.82682991e-01	1	10	76	male	Stage IIIB	--
TCGA-49-AAR2	-1.62699	0	64	64	male	Stage IB	--
TCGA-55-7903	-1.15183	0	0	64	male	Stage IA	--
TCGA-69-7973	8.95242691e-01	0	7	42	female	Stage IB	--
TCGA-77-8136	-2.40119	1	39	74	female	--	--
TCGA-58-A46K	-1.4306	1	34	59	male	--	--
TCGA-69-7973	-2.56524	0	7	42	female	Stage IB	--
TCGA-05-4396	1.25991917e+00	1	10	76	male	Stage IIIB	--
TCGA-22-5478	2.94461727e+00	1	0	79	male	Stage IB	--
TCGA-55-8207	-2.88173	0	2	73	male	--	--
TCGA-78-7539	1.22468472e+00	0	10	75	female	--	--
TCGA-22-4613	2.73459387e+00	1	11	73	female	Stage IA	--
TCGA-55-8090	3.34248543e-01	0	0	80	male	--	--
TCGA-55-A48Y	7.10773945e-01	0	1	69	male	Stage IIA	--
TCGA-22-5477	-1.6512	1	44	65	male	Stage IA	--
TCGA-93-A4JQ	-2.90718	0	3	49	male	Stage IA	--
TCGA-86-8359	6.55764341e-01	0	0	52	male	Stage IIIA	--
TCGA-05-4396	-2.51087	1	10	76	male	Stage IIIB	--
TCGA-L4-A4E6	-2.79149	0	2	67	male	Stage IA	--
TCGA-44-6777	-2.93045	1	32	85	female	Stage IB	--
TCGA-77-7140	-1.9889	1	21	69	female	--	--
TCGA-21-5787	2.89874172e+00	1	10	65	male	--	--
TCGA-64-5779	-2.77585	0	16	61	male	Stage IIIA	--
TCGA-50-5939	-2.61012	1	15	85	male	Stage IB	--
TCGA-21-5787	2.91928673e+00	1	10	65	male	--	--
TCGA-44-7672	-2.79034	0	13	52	female	Stage IA	--
TCGA-86-8056	-0.216888	0	0	63	female	Stage IIIA	--
TCGA-78-7159	-2.5114	0	40	60	female	Stage IA	--
TCGA-85-A511	-2.54181	0	15	62	male	Stage IIB	--
TCGA-55-A48Y	-2.79061	0	1	69	male	Stage IIA	--
TCGA-86-8359	6.95459604e-01	0	0	52	male	Stage IIIA	--
TCGA-78-7539	-2.65249	0	10	75	female	--	--
TCGA-86-A4P7	-2.93219	0	0	63	female	Stage IB	--
TCGA-18-3417	-2.88013	0	36	65	male	Stage IV	--
TCGA-97-A4M5	-2.79593	0	4	83	male	Stage IA	--
TCGA-86-8359	-2.55194	0	0	52	male	Stage IIIA	--
TCGA-55-8090	-1.84939	0	0	80	male	--	--
TCGA-38-A44F	-2.8966	0	4	80	male	Stage IB	--
TCGA-56-7223	-2.91829	0	14	66	male	--	--
TCGA-64-5779	-2.42408	0	16	61	male	Stage IIIA	--
TCGA-44-5643	6.34816170e-01	0	3	53	male	Stage IIIA	--
TCGA-05-4405	-2.82017	0	20	74	female	--	--
TCGA-69-7973	-2.65046	0	7	42	female	Stage IB	--
TCGA-05-4405	-2.95973	0	20	74	female	--	--
TCGA-77-8136	2.28239298e+00	1	39	74	female	--	--
TCGA-56-7223	7.64810562e-01	0	14	66	male	--	--
TCGA-18-3417	-2.86643	0	36	65	male	Stage IV	--
TCGA-21-5782	4.54241753e-01	1	32	68	female	Stage IB	--
TCGA-22-4609	2.92508984e+00	1	9	81	male	Stage IA	--
TCGA-22-5481	-2.79937	1	80	72	female	Stage IIB	--
TCGA-55-8090	-2.80348	0	0	80	male	--	--
TCGA-44-6777	-2.62974	1	32	85	female	Stage IB	--
TCGA-77-7140	-1.39938	1	21	69	female	--	--
TCGA-05-4433	-2.56476	0	24	82	male	Stage IB	--
TCGA-18-5595	4.21391010e-01	1	27	50	male	Stage IB	--
TCGA-55-7903	7.93461323e-01	0	0	64	male	Stage IA	--
TCGA-85-A511	2.49482155e-01	0	15	62	male	Stage IIB	--
TCGA-86-8359	-1.9072	0	0	52	male	Stage IIIA	--
TCGA-NJ-A55A	-2.25989	0	0	76	female	Stage IB	--
TCGA-44-7672	-2.31321	0	13	52	female	Stage IA	--
TCGA-22-5480	-2.98204	1	72	66	female	--	--
TCGA-38-A44F	5.47038555e-01	0	4	80	male	Stage IB	--
TCGA-93-A4JQ	-2.42007	0	3	49	male	Stage IA	--
TCGA-78-7159	1.47341633e+00	0	40	60	female	Stage IA	--
TCGA-55-7903	-2.90744	0	0	64	male	Stage IA	--
TCGA-55-7903	4.95734215e-01	0	0	64	male	Stage IA	--
TCGA-50-8459	-2.86123	0	7	68	male	Stage IIB	--
TCGA-78-7147	-0.497508	1	19	67	female	Stage IIB	--
TCGA-21-5787	2.89958715e+00	1	10	65	male	--	--
TCGA-21-5783	-2.78287	1	89	76	male	Stage IB	--
TCGA-L4-A4E6	-1.73972	0	2	67	male	Stage IA	--
TCGA-22-5477	3.04884911e-02	1	44	65	male	Stage IA	--
TCGA-97-A4M5	-2.06537	0	4	83	male	Stage IA	--
TCGA-55-A48Y	-1.48925	0	1	69	male	Stage IIA	--
TCGA-50-5939	-1.95104	1	15	85	male	Stage IB	--
TCGA-18-3417	-2.80055	0	36	65	male	Stage IV	--
TCGA-22-5492	-1.053	1	16	73	female	Stage IIIA	--
TCGA-86-8359	-0.556467	0	0	52	male	Stage IIIA	--
TCGA-50-5939	-2.80747	1	15	85	male	Stage IB	--
TCGA-22-4605	-1.19906	1	32	78	female	Stage IB	--
TCGA-49-AAR2	-2.04396	0	64	64	male	Stage IB	--
TCGA-77-7140	-1.07741	1	21	69	female	--	--
TCGA-22-5474	2.73689079e+00	1	14	74	male	Stage IB	--
TCGA-55-6968	-2.8193	1	43	61	male	Stage IV	--
TCGA-22-4613	2.90294075e+00	1	11	73	female	Stage IA	--
TCGA-55-7573	-1.82448	0	0	72	female	Stage IA	--
TCGA-MN-A4N5	-0.590309	0	2	63	male	Stage IA	--
TCGA-22-5492	-1.80779	1	16	73	female	Stage IIIA	--
TCGA-22-4599	-0.141786	1	38	73	female	Stage IB	--
TCGA-50-5939	-2.72844	1	15	85	male	Stage IB	--
TCGA-78-7147	9.69845772e-01	1	19	67	female	Stage IIB	--
TCGA-18-5595	5.11142254e-01	1	27	50	male	Stage IB	--
TCGA-99-8032	8.16469193e-02	0	1	61	male	Stage IA	--
TCGA-55-7573	-2.86562	0	0	72	female	Stage IA	--
TCGA-05-4417	-2.88301	0	15	51	female	Stage IB	--
TCGA-62-A470	-2.5171	1	39	84	male	--	--
TCGA-22-5480	-2.81592	1	72	66	female	--	--
TCGA-L4-A4E6	-2.78524	0	2	67	male	Stage IA	--
TCGA-58-A46K	-2.63094	1	34	59	male	--	--
TCGA-55-6968	8.82900715e-01	1	43	61	male	Stage IV	--
TCGA-85-A511	-2.13149	0	15	62	male	Stage IIB	--
TCGA-97-A4M5	-1.23915	0	4	83	male	Stage IA	--
TCGA-64-5779	6.27979755e-01	0	16	61	male	Stage IIIA	--
TCGA-77-7140	-1.55696	1	21	69	female	--	--
TCGA-56-7223	-2.92292	0	14	66	male	--	--
TCGA-38-A44F	6.49314880e-01	0	4	80	male	Stage IB	--
TCGA-55-A48Y	-2.90772	0	1	69	male	Stage IIA	--
TCGA-MN-A4N5	-2.54847	0	2	63	male	Stage IA	--
TCGA-05-4433	-2.54583	0	24	82	male	Stage IB	--
TCGA-50-8459	-1.21041	0	7	68	male	Stage IIB	--
TCGA-22-5478	2.95534706e+00	1	0	79	male	Stage IB	--
TCGA-56-7223	5.84969997e-01	0	14	66	male	--	--
TCGA-97-8172	-2.64482	0	6	75	female	Stage IB	--
TCGA-22-4599	1.21107101e-02	1	38	73	female	Stage IB	--
TCGA-86-8359	-2.69473	0	0	52	male	Stage IIIA	--
TCGA-97-8172	-2.83179	0	6	75	female	Stage IB	--
TCGA-73-4658	9.68842983e-01	1	53	80	female	Stage IB	--
TCGA-44-5643	-2.45518	0	3	53	male	Stage IIIA	--
TCGA-56-7223	-2.8335	0	14	66	male	--	--
TCGA-55-6968	-1.58463	1	43	61	male	Stage IV	--
TCGA-85-A511	-2.87927	0	15	62	male	Stage IIB	--
TCGA-97-8172	6.27854347e-01	0	6	75	female	Stage IB	--
TCGA-22-5474	2.84990025e+00	1	14	74	male	Stage IB	--
TCGA-86-8359	-2.77215	0	0	52	male	Stage IIIA	--
TCGA-55-7903	-1.59815	0	0	64	male	Stage IA	--
TCGA-22-4609	2.91988564e+00	1	9	81	male	Stage IA	--
TCGA-58-A46K	-0.875796	1	34	59	male	--	--
TCGA-64-5779	-2.19445	0	16	61	male	Stage IIIA	--

## Sheet: multi-variant analysis
BRCA cohort
coxph(formula = surv_obj ~ fusion_net.pred + age + stage, data = data)
n= 436, number of events= 52
	coef	exp(coef)	se(coef)	z	Pr(>|z|)	exp(-coef)	lower .95	upper .95
fusion_net.pred	1.444	4.237	0.1695	8.516	< 2e-16	0.236	3.039	5.907	***
age	0.002806	1.003	0.01065	0.263	0.792	0.9972	0.9821	1.024
stageStageIA	1.769	5.865	35.68	0.05	0.96	0.1705	2.489e-30	1.382e+31
stageStageIIA	7.024	1123	0.3493	20.108	< 2e-16	0.0008906	566.2	2227	***
stageStageIIB	6.411	608.6	1.016	6.308	2.83e-10	0.001643	83.02	4461	***
stageStageIIIA	8.098	3289	0.3664	22.105	< 2e-16	0.000304	1604	6744	***
stageStageIIIC	13.04	458700	1.043	12.502	< 2e-16	2.18e-06	59420	3540000	***
stageStageIV	8.744	6274	0.4483	19.504	< 2e-16	0.0001594	2606	15110	***
Concordance= 0.95 (se = 0.022 )
Likelihood ratio test= 195.4 on 8 df, p=<2e-16
Wald test = 1542 on 8 df, p=<2e-16
Score (logrank) test = 354.2 on 8 df, p=<2e-16
coxph(formula = surv_obj ~ age + stage, data = data)
n= 436, number of events= 52
	coef	exp(coef)	se(coef)	z	Pr(>|z|)	exp(-coef)	lower .95 u	pper .95
age	-0.02727	0.9731	0.009958	-2.739	0.00617	1.028	9.543e-01 9	0.0923	**
stageStage IA	-1.012	0.3633	7.167	-0.141	0.88765	2.752	2.884e-07 4	57700
stageStage IIA	3.623	37.44	0.3207	11.295	< 2e-16	0.02671	1.997e+01 7	0.2	***
stageStage IIB	2.31	10.07	1.012	2.282	0.0225	0.09928	1.385e+00 7	3.24	*
stageStage IIIA	4.095	60.05	0.3697	11.076	< 2e-16	0.01665	2.909e+01 1	23.9	***
stageStage IIIC	9.459	12820	0.9845	9.608	< 2e-16	7.797e-05	1.862e+03 8	8320	***
stageStage IV	6.233	509.1	0.4383	14.219	< 2e-16	0.001964	2.156e+02 1	202	***
Concordance= 0.855 (se = 0.037 )
Likelihood ratio test= 122.6 on 7 df, p=<2e-16
Wald test = 557.5 on 7 df, p=<2e-16
Score (logrank) test = 288.6 on 7 df, p=<2e-16
NSCLC cohort
coxph(formula = surv_obj ~ fusion_net.pred + age + stage + gender,
data = df_clean)
n= 436, number of events= 52
	coef	exp(coef)	se(coef)	z	Pr(>|z|)	exp(-coef)	lower .95	upper .95
fusion_net.pred	0.5588	1.749	10.067	9.946	< 2e-16	0.5719	1.5684	1.95	***
age	0.05114	1.052	3.463	3.074	0.000533	0.9501	1.0224	1.083	***
stageStage IB	-0.5653	0.5682	-1.957	-2.082	0.0373	1.76	0.3225	1.001	*
stageStage IIA	-14.24	6.51e-07	-0.006	-0.006	0.99513	1536000	0	Inf
stageStage IIB	0.189	1.208	0.537	-0.201	0.84049	0.8278	0.6064	2.407
stageStage IIIA	1.685	5.391	4.359	4.167	3.09e-05	0.1855	2.5276	11.497	***
stageStage IIIB	2.279	9.762	4.361	4.712	2.45e-06	0.1024	3.5062	27.18	***
stageStage IV	-0.03366	0.9669	-0.078	0.195	0.84577	1.034	0.4137	2.26
gendermale	0.4078	1.503	0.2311	1.765	0.077609	0.6651	0.9559	2.365
Concordance= 0.831 (se = 0.021 )
Likelihood ratio test= 156.4 on 9 df, p=<2e-16
Wald test = 151.1 on 9 df, p=<2e-16
Score (logrank) test = 219.8 on 9 df, p=<2e-16
coxph(formula = surv_obj ~ age + stage + gender, data = df_clean)
n= 384, number of events= 149
	coef	exp(coef)	se(coef)	z	Pr(>|z|)	exp(-coef)	ower .95 u	pper .95
age	0.03549	1.036	0.01404	2.529	0.01145	0.9651	1.008	1.065	*
stageStage IB	-0.577	0.5616	0.3084	-1.871	0.06137	1.781	0.3068	1.0279
stageStage IIA	-14.34	5.945e-07	2120	-0.007	0.9946	1682000	0	Inf
stageStage IIB	-0.8709	0.4186	0.3265	-2.667	0.00765	2.389	0.2207	0.7938	**
stageStage IIIA	0.9491	2.584	0.3726	2.548	0.01085	0.3871	1.2447	5.3623	*
stageStage IIIB	2.465	11.76	0.5603	4.399	1.09e-05	0.08502	3.9221	35.271	***
stageStage IV	-0.5183	0.5955	0.4288	-1.209	0.22679	1.679	0.257	1.3801
gendermale	-0.2666	0.766	0.2026	-1.316	0.18831	1.306	0.5149	1.1395
Concordance= 0.675 (se = 0.025 )
Likelihood ratio test= 51.84 on 8 df, p=2e-08
Wald test = 62.73 on 8 df, p=1e-10
Score (logrank) test = 99.47 on 8 df, p=<2e-16
